# Supplementary material for: Early Rod Dysfunction Influences Cone Development in a Rhodopsin P23H Mouse Model of Retinitis Pigmentosa
Source: Pathophysiology. 2026 Jan 14;33(1):7. doi: 10.3390/pathophysiology33010007 (PMC12821531; doi:10.3390/pathophysiology33010007)
Supplement: Supplementary file 1 [file pathophysiology-33-00007-s001.zip]

Archive with 1 entries (1 files):
- pathophysiology-3943681-supplementary.pdf
